# Supplementary material for: Profile of Patients with Dementia or Cognitive Impairment Hospitalized with a Proximal Femur Fracture Requiring Surgery
Source: Int J Environ Res Public Health. 2022 Feb 28;19(5):2799. doi: 10.3390/ijerph19052799 (PMC8910143; doi:10.3390/ijerph19052799)
Supplement: Supplementary file 1 [file ijerph-19-02799-s001.zip]

Archive with 1 entries (1 files):
- ijerph-1607316-supplementary.xlsx
