# Supplementary material for: Profile of Patients with Dementia or Cognitive Impairment Hospitalized with a Proximal Femur Fracture Requiring Surgery
Source: Int J Environ Res Public Health. 2022 Feb 28;19(5):2799. doi: 10.3390/ijerph19052799 (PMC8910143; doi:10.3390/ijerph19052799)
Supplement: Supplementary file 1 [file ijerph-19-02799-s001.zip › ijerph-1607316-supplementary.xlsx]

## Sheet: Table S1
TABLE 1. Socio-demographic characteristics of patients with dementia and informal caregivers at admission.
Variable	Total (n = 174)
Age, years
Informal caregivers	62.6 ± 10.8
Patients with dementia	90.7 ± 6.3
Gender, female
Informal caregivers	125 (71.8)
Patients with dementia	142 (81.6)
Relationship with patient with dementia
Spouses	14 (8.0)
Child	124 (71.3)
Other family members†	27 (15.5)
Others	9 (5.2)
Marital status of informal caregiver
Married/cohabitant	105 (60.3)
Never married	41 (23.6)
Divorced	22 (12.6)
Widowed	6 (3.5)
Caregiver has a child	56 (32.2)
Caregiver lives with patient	74 (42.5)
Type of dementia
Alzheimer	53 (30.5)
Unknown	69 (39.7)
Vascular dementia	26 (14.9)
Others	26 (14.9)
Time since diagnosis, years (n=120)	5.8 ± 4.3
Degree of care dependency
0	73 (42.0)
1	15 (8.6)
2	38 (21.8)
3	48 (27.6)
PwD diseases
Neurological	137 (78.7)
Circulatory	127 (73.0)
Endocrine-metabolic	63 (36.2)
Respiratory	21 (12.1)
Nephrological	46 (26.4)
Oncological	20 (11.5)
Data are presented as number (percentage) or means ± standard deviation.
PwD: Patients with Dementia.
† Other family members includes sister, grandchild and niece.

## Sheet: Table S2
TABLE 2. Patients with dementia and informal caregivers outcomes at admission.
Variable	Total (n = 174)
Patients with dementia outcomes
Functional state (Barthel) (n=173)	53.6 ± 29.2
Total dependence (<20)	23 (13.3)
Severe (20-35)	35 (20.2)
Moderate (40-55)	36 (20.8)
Mild dependence (60-95)	72 (41.6)
Independence (100)	7 (4.1)
Cognitive status (Pfeiffer) (n=162)	7.4 ± 2.5
Normal (0-2 errors)	8 (4.9)
Mild-to-moderate impairment (3-7 errors)	68 (42.0)
Severe impairment (8-10 errors)	86 (53.1)
Dependency in ADL (Katz Index)	2.5 ± 2.2
Disability (0-2)	103 (59.2)
Partial disability (3-5)	40 (23.0)
Functional independence (6)	31 (17.8)
Comorbidity (Charlson Index)	2.3 ± 1.5
0	6 (3.4)
1	57 (32.8)
2	54 (31.0)
More than 2	57 (32.8)
Behavioural disturbance (NPI)
Severity	5.2 ± 5.3
Distress	4.5 ± 6.8
Nutritional status (MNA)	17.3 ± 4.6
Malnutrition (<17)	64 (36.8)
Risk of malnutrition (17-23.5)	81 (46.5)
Normal (24-30)	29 (16.7)
Satisfaction with nursing care (PSS) (n=142)†	39.1 ± 5.5
Dissatisfied with nursing care	12 (8.5)
Satisfied with nursing care	130 (91.5)
Informal caregivers outcomes
Experience of Chronic Illness Care (IEXPAC) (n=172)	38.2 ± 11.8
Positive and negative aspects of caregiving (CRA) (n=141)‡
Caregiver self-esteem	28.1 ± 4.7
Lack of family support	11.6 ± 3.7
Impact on finances	7.9 ± 2.6
Impact on schedule	15.3 ± 4.3
Impact on health	10.4 ± 3.5
Data are presented as number (percentage) or means ± standard deviation.
ADL: activities of daily living, NPI: Neuropsychiatric Inventory, MNA: Mini Nutritional Assessment, PSS: Patient Satisfaction Scale, IEXPAC: Chronic Patient Experience Evaluation Instrument, CRA: Caregiver Reaction Assessment.
† Measured at discharge.
‡ Measured at 1-month follow-up.

## Sheet: Table S3
TABLE 3. Caregiver work status and health care resource utilization in last 30 days at admission.
Variable	Total (n = 174)
Informal Caregiver time
Activities of daily living (n=165)	19.6 ± 11.9
Hours per day (n=165)	5.5 ± 7.1
Instrumental activities of daily living (n=165)	20.5 ± 11.6
Hours per day (n=165)	4.7 ± 7.0
Supervision (n=165)	30 ± 0
Hours per day (n=165)	7.8 ± 8.5
Employment situation and lost productivity of informal caregivers
Employment situation
Payed work	85 (48.8)
Reached retirement age	33 (19.0)
Early retirement (not disease-related)	20 (11.5)
Laid off	9 (5.2)
Never worked	6 (3.4)
Own health problems	5 (2.9)
To care for patient	4 (2.3)
Other	12 (6.9)
Hours worked per week (n=85)	44.6 ± 20.7
Worked less because of caregiving responsibilities (n=85)	20 (23.5)
Hours per week reduced (n=20)	12.8 ± 9.7
Missed a full working day (n=85)	1.4 ± 4.3
Missed a half working day (n=85)	1.2 ± 3.7
Resource utilization of informal caregivers
Inpatient care	18 (10.3)
Hospital stay	7 (4.0)
Emergency room (visit)	14 (8.0)
Outpatiet care (visits)	49 (28.2)
Physician	31 (17.8)
Geriatrician	5 (2.9)
Neurologist	2 (1.1)
Psychiatrist	4 (2.3)
Physiotherapist	12 (6.9)
Social worker	4 (2.3)
Psychologist	5 (2.9)
Care assistant	3 (1.7)
Nurse	9 (5.2)
Others	10 (5.7)
Community care	25 (14.4)
District nurse (visit)	24 (13.8)
Home help (visit)	3 (1.7)
Meal help	1 (0.6)
Transportation	1 (0.6)
Others	3 (1.7)
Data are presented as number (percentage) or means ± standard deviation.

## Sheet: Table S4
TABLE 4. Quality of care indicators of patients with dementia at admission.
Variable	Total (n = 174)
Physical restraints (MAQ) (n=173)
Belt in chair/Belt in bed	16 (9.2)
Chair with table	20 (11.6)
Deep chair	7 (4.0)
Bilateral bedrails	39 (22.5)
Sleep suitb/Tightly tucked sheet	7 (4.0)
Infrared system	1 (0.6)
Sensor mat	4 (2.3)
Bedroom door locked	3 (1.7)
Pain (PAINAD) (n=173)	2.3 ± 2.3
Mild (0-3)	117 (67.6)
Moderate (4-6)	46 (26.6)
Intens (7-10)	10 (5.8)
Pressure ulcer
Presence	11 (6.3)
Stage 2	8 (4.6)
Stage 3	3 (1.7)
Location
Back	4 (2.3)
Heel	4 (2.3)
Ankle	3 (1.7)
Others	3 (1.7)
Falls
Presence	152 (87.4)
Frequency	1.1 ± 0.9
0	22 (12.6)
1	131 (75.3)
2	11 (6.3)
≥3	10 (5.8)
Injuries recent falls	133 (76.4)
Fractures recent falls	130 (74.7)
Hospital discharge (n=154)
Home with rehabilitation	69 (44.8)
Community health center	36 (23.4)
Residence	49 (31.8)
Data are presented as number (percentage) or means ± standard deviation.
MAQ: Maastricht Attitude Questionnaire, PAINAD: Pain Assessment in Advanced Dementia

## Sheet: Table S5
TABLE 5. Estimated change on patients with dementia and informal caregivers' outcomes during hospitalization (n=165).
Variable	Admission	Discharge	P value†
Patients with dementia outcomes
Functional state (Barthel) (n=163)	54.12 ± 28.48	26.34 ± 20.94	<0.001
Total dependence (<20)	19 (11.7)	71 (43.6)
Severe (20-35)	34 (20.8)	46 (28.2)
Moderate (40-55)	35 (21.5)	33 (20.2)
Mild dependence (60-95)	69 (42.3)	13 (8.0)
Independence (100)	6 (3.7)	0 (0)
Dependency in ADL (Katz Index)	2.51 ± 2.17	0.78 ± 0.93	<0.001
Disability (0-2)	99 (60.0)	159 (96.4)
Partial disability (3-5)	38 (23.0)	5 (3.0)
Functiol independence (6)	28 (17.0)	1 (0.6)
Behavioural disturbance (NPI)
Severity	5.27 ± 5.33	5.35 ± 5.23	0.782
Distress	4.55 ± 6.89	4.70 ± 6.57	0.706
Cognitive status (Pfeiffer) (n=146)	7.41 ± 2.46	7.65 ± 2.45	0.376
Normal (0-2 errors)	5 (3.4)	7 (4.8)
Mild-to-moderate impairment (3-7 errors)	62 (42.5)	54 (37)
Severe impairment (8-10 errors)	79 (54.1)	85 (58.2)
Informal caregivers outcomes
Experience of Chronic Illness Care (IEXPAC) (n=163)	38.33 ± 11.38	41.53 ± 9.97	<0.001
Physical restraints (MAQ) (n=160)
Belt in chair/Belt in bed	15 (9.4)	41 (25.6)	<0.001
Chair with table	19 (11.9)	20 (12.5)	1000
Deep chair	7 (4.4)	10 (6.2)	0.546
Bilateral bedrails	36 (22.5)	99 (61.9)	<0.001
Sleep suitb/Tightly tucked sheet	6 (3.8)	4 (2.5)	0.724
Infrared system	1 (0.6)	1 (0.6)	1000
Sensor mat	4 (2.5)	3 (1.9)	1000
Bedroom door locked	3 (1.9)	0 (0)	0.248
Pain (PAINAD) (n=161)	2.24 ± 2.38	1.81 ± 2.27	0.028
Mild (0-3)	110 (68.3)	119 (73.9)
Moderate (4-6)	41 (25.5)	35 (21.7)
Intens (7-10)	10 (6.2)	7 (4.3)
Pressure ulcer
Presence	9 (5.5)	20 (12.1)	0.006
Stage 2	7 (4.3)	14 (8.5)
Stage 3	2 (1.2)	4 (2.4)
Stage 4	0 (0)	2 (1.2)
Location
Back	3 (1.9)	8 (4.8)
Heel	2 (1.2)	12 (7.3)
Ankle	3 (1.9)	2 (1.2)
Others	2 (1.2)	3 (1.9)
Falls
Presence	143 (86.7)	155 (93.9)	0.010
Frequency	1.12 ± 0.97	1.19 ± 1.11	0.146
0	22 (13.3)	10 (6.1)
1	122 (73.9)	140 (84.8)
2	11 (6.7)	5 (3.0)
≥3	10 (6.1)	10 (6.1)
Injuries recent falls	125 (75.8)	144 (87.3)	0.001
Fractures recent falls	122 (73.9)	143 (86.7)	<0.001
Data are presented as number (percentage) or means ± standard deviation.
ADL: activities of daily living, NPI: Neuropsychiatric Inventory, IEXPAC: Chronic Patient Experience Evaluation Instrument.
† Paired t-test or McNemar's test
In bold, statistically significant (P < 0.05) differences during hospitalization.

## Sheet: Table S6
TABLE 6. Estimated change on patients with dementia and informal caregivers' outcomes during all study phases (hospital admission, discharge, 1 month follow-up and 3 month follow-up) (n=125)
Variable	Admission	Discharge	1 month follow-up	3 months follow-up	P value (1)	P value (2)	P value (3)	P value (4)	P value (5)	P value (6)
Patients with dementia outcomes	56.05 ± 26.86	27.98 ± 20.46	32.55 ± 24.27	35.16 ± 25.45	<0.001	<0.001	<0.001	0.036	0.001	0.090
Functional state (Barthel) (n=122)
Total dependence (<20)	11 (9.0)	47 (38.5)	43 (35.2)	37 (30.3)
Severe (20-35)	23 (18.9)	38 (31.1)	32 (26.2)	35 (28.7)
Moderate (40-55)	30 (24.6)	26 (21.3)	28 (23.0)	23 (18.9)
Mild dependence (60-95)	53 (43.4)	11 (9.0)	18 (14.8)	26 (21.3)
Independence (100)	5 (4.1)	0 (0)	1 (0.8)	1 (0.8)
Dependency in ADL (Katz Index) (n=124)	2.54 ± 2.13	0.82 ± 0.94	1.17 ± 1.35	1.30 ± 1.52	<0.001	<0.001	<0.001	0.002	<0.001	0.135
Disability (0-2)	74 (59.7)	121 (97.6)	107 (86.3)	102 (82.3)
Partial disability (3-5)	29 (23.4)	2 (1.6)	13 (10.5)	17 (13.7)
Functiol independence (6)	21 (16.9)	1 (0.8)	4 (3.2)	5 (4.0)
Informal caregivers outcomes
Experience of Chronic Illness Care (IEXPAC) (n=124)	37.50 ± 11.57	40.9 ± 10.06	38.76 ± 9.33	38.19 ± 7.88	<0.001	0.208	0.520	0.028	0.004	0.439
Physical restraints (MAQ) (n=117)
Belt in chair/Belt in bed	7 (6.0)	31 (26.5)	21 (17.9)	15 (12.8)	<0.001	0.001	0.061	0.066	0.010	0.264
Chair with table	10 (8.7)	14 (12.2)	20 (17.4)	26 (22.6)	0.480	0.066	0.008	0.239	0.031	0.307
Deep chair	3 (2.7)	7 (6.2)	13 (11.5)	14 (12.4)	0.289	0.016	0.015	0.149	0.169	1000
Bilateral bedrails	22 (18.8)	71 (60.7)	49 (41.9)	42 (35.9)	<0.001	<0.001	0.004	0.002	<0.001	0.248
Sleep suitb/Tightly tucked sheet	5 (4.4)	4 (3.5)	5 (4.4)	2 (1.8)	1000	1000	0.248	1000	0.683	0.248
Infrared system	1 (0.9)	1 (0.9)	0 (0)	1 (0.9)	1000	1000	1000	1000	1000	1000
Sensor mat	3 (2.6)	2 (1.7)	3 (2.6)	3 (2.6)	1000	1000	1000	1000	1000	1000
Bedroom door locked	3 (2.6)	0 (0)	1 (0.9)	1 (0.9)	0.248	0.480	0.617	1000	1000	1000
Pain (PAINAD) (n=110)	2.2 ± 2.39	1.69 ± 2.27	1.22 ± 2.13	1.23 ± 2.14	0.021	<0.001	0.002	0.038	0.066	0.643
Mild (0-3)	74 (69.2)	78 (72.9)	88 (82.2)	90 (84.1)
Moderate (4-6)	27 (25.2)	24 (22.4)	15 (14.0)	13 (12.1)
Intens (7-10)	6 (5.6)	5 (4.7)	4 (3.7)	4 (3.7)
Pressure ulcer
Presence	3 (2.4)	12 (9.6)	19 (15.2)	16 (12.8)	0.008	<0.001	0.004	0.096	0.453	0.546
Stage 2	2 (1.6)	10 (8.0)	10 (8.0)	9 (7.2)
Stage 3	1 (0.8)	2 (1.6)	7 (5.6)	6 (4.8)
Stage 4	0 (0)	0 (0)	2 (1.6)	1 (0.8)
Location
Back	2 (1.6)	5 (4.0)	4 (3.2)	3 (2.4)
Heel	1 (0.8)	7 (5.6)	12 (9.6)	12 (9.6)
Elbow	0 (0)	1 (0.8)	0 (0)	0 (0)
Ankle	1 (0.8)	2 (1.6)	1 (0.8)	0 (0)
Knee	0 (0)	0 (0)	1 (0.8)	0 (0)
Others	0 (0)	1 (0.8)	3 (2.4)	2 (1.6)
Falls
Presence	110 (88)	120 (96)	24 (19.2)	9 (7.2)	0.004	<0.001	<0.001	<0.001	<0.001	0.007
Frequency	1.14 ± 1.01	1.22 ± 1.16	0.26 ± 0.65	0.13 ± 0.52	0.086	<0.001	<0.001	<0.001	<0.001	0.042
0	15 (12.0)	5 (4.0)	101 (80.8)	116 (92.8)
1	94 (75.2)	108 (86.4)	19 (15.2)	5 (4.0)
2	9 (7.2)	5 (4.0)	4 (3.2)	1 (0.8)
≥3	7 (5.6)	7 (5.6)	1 (0.8)	3 (2.4)
Injuries recent falls	98 (78.4)	113 (90.4)	21 (16.8)	2 (1.6)	0.001	<0.001	<0.001	<0.001	<0.001	<0.001
Fractures recent falls	96 (76.8)	113 (90.4)	19 (15.2)	0 (0)	<0.001	<0.001	<0.001	<0.001	<0.001	<0.001
Data are presented as number (percentage) or means ± standard deviation.
ADL: activities of daily living, IEXPAC: Chronic Patient Experience Evaluation Instrument.
1 Comparison between admission and discharge (paired t-test or McNemar's test)
2 Comparison between admission and 1 month follow-up (paired t-test or McNemar's test)
3 Comparison between admission and 3 months follow-up (paired t-test or McNemar's test)
4 Comparison between discharge and 1 month follow-up (paired t-test or McNemar's test)
5 Comparison between discharge and 3 months follow-up (paired t-test or McNemar's test)
6 Comparison between 1 month follow-up and 3 months follow-up (paired t-test or McNemar's test)
In bold, statistically significant (P < 0.05) differences.

## Sheet: Table S7
TABLE 7. Comparison of nutritional status, caregiver work status and health care resource utilization between admission and 1 month follow-up (n=141).
Variable	Admission	1 month follow-up	P value†
Nutritional status (MNA)	17.43 ± 4.4	15.36 ± 4.9	<0.001
Malnutrition (<17)	51 (36.2)	76 (53.9)
Risk of malnutrition (17-23.5)	63 (44.7)	40 (28.4)
Normal (24-30)	27 (19.1)	25 (17.7)
Informal Caregiver time
Activities of daily living	19.22 ± 12.05	20.52 ± 11.35	0.174
Hours per day	5.12 ± 7.03	4.75 ± 6.06	0.229
Instrumental activities of daily living	20.68 ± 11.47	20.88 ± 11.26	0.902
Hours per day	4.42 ± 6.53	4.30 ± 6.15	0.687
Supervision	30 ± 0	30 ± 0	1000
Hours per day	7.09 ± 8.16	6.21 ± 6.97	0.093
Employment situation and lost productivity of informal caregivers
Employment situation			0.288
Payed work	69 (48.9)	65 (46.1)
Reached retirement age	29 (20.6)	30 (21.3)
Early retirement (not disease-related)	13 (9.2)	11 (7.8)
Laid off	8 (5.7)	1 (0.7)
Never worked	4 (2.8)	7 (5.0)
Own health problems	4 (2.8)	5 (3.5)
To care for patient	3 (2.1)	4 (2.8)
Other	11 (7.8)	18 (12.8)
Hours worked per week	44.04 ± 19.21	43.68 ± 16.33	0.559
Worked less because of caregiving responsibilities	13 (18.8)	8 (12.3)	0.131
Hours per week reduced	13.5 ± 10.95	10.0 ± 8.38	0.316
Missed a full working day	1.54 ± 4.57	0.83 ± 3.79	0.031
Missed a half working day	0.72 ± 2.80	0.45 ± 1.16	0.317
Resource utilization of informal caregivers
Inpatient care	17 (12.1)	7 (5.0)	0.044
Hospital stay	6 (4.3)	3 (2.1)	0.505
Emergency room (visit)	13 (9.2)	5 (3.5)	0.061
Outpatiet care (visits)	29 (20.6)	21 (14.9)	0.256
Physician	28 (19.9)	20 (14.2)	0.243
Geriatrician	5 (3.5)	5 (3.5)	1000
Neurologist	2 (1.4)	0 (0)	1000
Psychiatrist	4 (2.8)	1 (0.7)	0.248
Physiotherapist	10 (7.1)	9 (6.4)	1000
Occupational therapist	0 (0)	1 (0.7)	1000
Social worker	4 (2.8)	2 (1.4)	0.683
Psychologist	5 (3.5)	3 (2.1)	0.617
Care assistant	3 (2.1)	4 (2.8)	1000
Nurse	9 (6.4)	8 (5.7)	1000
Others	8 (5.7)	8 (5.7)	1000
Community care	26 (18.4)	18 (12.8)	0.243
District nurse (visit)	22 (15.6)	7 (5)	0.005
Home help (visit)	2 (1.4)	2 (1.4)	1000
Meal help	1 (0.7)	0 (0)	1000
Transportation	0 (0)	10 (7.1)	0.004
Others	3 (2.1)	2 (1.4)	1000
Data are presented as number (percentage) or means ± standard deviation.
MNA: Mini Nutritional Assessment
† Paired t-test or McNemar's test
In bold, statistically significant (P < 0.05) differences between admission and 1 month follow-up

## Sheet: Table S8
TABLE 8. Estimated change on patients with dementia health care resource utilization during follow-up (n=127).
Variable	1 month follow-up	3 months follow-up	P value†
Inpatient care	23 (18.1)	8 (6.3)	0.007
Hospital stay	23 (18.1)	4 (3.2)	<0.001
Emergency room (visit)	16 (12.6)	8 (6.3)	0.118
Outpatiet care (visits)	40 (32.0)	39 (31.2)	1000
Physician	37 (29.1)	35 (27.6)	0.868
Geriatrician	44 (34.6)	22 (17.3)	<0.001
Neurologist	2 (1.6)	1 (0.8)	1000
Physiotherapist	39 (30.7)	25 (19.7)	0.030
Occupational therapist	8 (6.3)	5 (3.9)	0.371
Social worker	9 (7.1)	6 (4.7)	0.450
Psychologist	2 (1.6)	0 (0)	1000
Care assistant	29 (22.8)	20 (15.7)	0.066
Nurse	51 (40.2)	37 (29.1)	0.022
Others	16 (12.6)	11 (8.7)	0.359
Community care	50 (39.4)	41 (32.3)	0.222
District nurse (visit)	20 (15.7)	19 (15)	1000
Home help (visit)	15 (11.8)	11 (8.7)	0.423
Transportation	36 (28.3)	22 (17.3)	0.030
Others	4 (3.2)	3 (2.4)	1000
Data are presented as number (percentage) or means ± standard deviation.
† Paired t-test or McNemar's test
In bold, statistically significant (P < 0.05) differences during follow-up.

## Sheet: IEXPAC
	At admission			Estimated change during hospitalization				Estimated change during all study phases (hospital admission, discharge, 1 and 3 month fu)
Variable	N	Valor		Admission	Discharge	P value		Admission	Discharge	1 month follow-up	3 months follow-up	P value†	P value‡	P value§
J31.1_ci_respeto	172	4 ± 1.2		3.94 ± 1.21	4.16 ± 1.03	0.021		3.89 ± 1.22	4.1 ± 1.02	4.1 ± 1.01	4.24 ± 0.9	1	0.184	0.11
J31.2_ci_atencion	172	3.9 ± 1.3		3.91 ± 1.27	4.15 ± 1.08	0.015		3.91 ± 1.31	4.1 ± 1.1	4.02 ± 1.03	4.12 ± 0.94	0.437	0.737	0.145
J31.3_ci_internet	170	1.7 ± 1.2		1.66 ± 1.14	1.79 ± 1.18	0.31		1.6 ± 1.11	1.72 ± 1.16	1.55 ± 0.98	1.43 ± 0.89	0.086	0.003	0.092
J31.4_ci_mejor	171	3.3 ± 1.4		3.24 ± 1.39	3.64 ± 1.15	0		3.15 ± 1.37	3.57 ± 1.16	3.37 ± 1.25	3.35 ± 1.17	0.098	0.039	0.583
J31.5_ci_plan_ttm	171	3.6 ± 1.4		3.65 ± 1.35	3.92 ± 1.16	0.011		3.58 ± 1.4	3.85 ± 1.21	3.96 ± 1.08	3.89 ± 1.15	0.389	0.807	0.519
J31.6_ci_obj	172	3.7 ± 1.3		3.68 ± 1.35	4.02 ± 1.09	0		3.66 ± 1.35	3.96 ± 1.12	4.07 ± 1	3.94 ± 0.99	0.371	0.891	0.152
J31.7_ci_medi	172	4.2 ± 1.2		4.23 ± 1.12	4.4 ± 0.97	0.04		4.15 ± 1.19	4.44 ± 0.9	4.37 ± 0.99	4.44 ± 0.87	0.314	0.919	0.479
J31.8_ci_bienestar	171	4.2 ± 1.1		4.2 ± 1.06	4.34 ± 0.87	0.032		4.15 ± 1.09	4.29 ± 0.92	4.17 ± 0.93	4.2 ± 0.88	0.164	0.339	0.691
J31.9_ci_preoc_bienes	171	2.8 ± 1.5		2.79 ± 1.45	2.98 ± 1.4	0.151		2.66 ± 1.45	2.93 ± 1.4	2.4 ± 1.42	2.2 ± 1.34	0.001	0	0.147
J31.10_ci_preoc_emoc_fis	170	2.6 ± 1.4		2.52 ± 1.38	2.77 ± 1.32	0.045		2.43 ± 1.36	2.72 ± 1.32	2.27 ± 1.36	2.02 ± 1.2	0.002	0	0.028
J31.11_ci_rec_sani	170	3 ± 1.5		3.06 ± 1.46	3.49 ± 1.35	0		3.03 ± 1.45	3.48 ± 1.34	3.02 ± 1.38	3.14 ± 1.25	0.002	0.033	0.153
J31.12_ci_habla	170	1.9 ± 1.3		1.88 ± 1.29	2.12 ± 1.38	0.028		1.84 ± 1.3	2.07 ± 1.38	1.82 ± 1.19	1.7 ± 1.08	0.063	0.009	0.238
J31.13_ci_cuidado_hosp	87	3.4 ± 1.6		3.44 ± 1.62	3.81 ± 1.41	0.174		3.4 ± 1.66	3.84 ± 1.36	3.87 ± 1.33	4.08 ± 0.97	0.587	0.078	0.152
J31.14_ci_contac	105	4.3 ± 1.2		4.27 ± 1.21	4.3 ± 1.17	0.589		4.22 ± 1.27	4.29 ± 1.17	4.5 ± 0.77	4.54 ± 0.68	0.084	0.084	0.574
J31.15_ci_aten_dom	80	4.4 ± 1.1		4.33 ± 1.13	4.31 ± 1.03	0.672		4.19 ± 1.22	4.25 ± 1.02	4.49 ± 0.64	4.35 ± 0.66	0.596	0.302	0.007
J31.16_ci_coord	92	3.6 ± 1.6		3.6 ± 1.61	3.57 ± 1.61	0.929		3.47 ± 1.68	3.51 ± 1.6	3.65 ± 1.33	3.54 ± 1.35	0.666	0.092	0.735
total	174	38.2 ± 11.8		38.33 ± 11.38	41.53 ± 9.97	0		37.5 ± 11.57	40.9 ± 10.06	38.76 ± 9.33	38.19 ± 7.88	0.028	0.004	0.439
† Comparison between admission and 1 month follow-up (paired t-test or McNemar's test)
‡ Comparison between admission and 3 months follow-up (paired t-test or McNemar's test)
§ Comparison between 1 month follow-up and 3 months follow-up (paired t-test or McNemar's test)

## Sheet: Satisfaction
Variable	N	Valor
F60.1_pac_satis_hosp	142	3.6 ± 0.6
F60.2_pac_satis_cant_cuid	142	3.6 ± 0.5
F60.3_pac_satis_prof	142	3.7 ± 0.5
F60.4_pac_satis_info	142	3.5 ± 0.6
F60.5_pac_satis_modo	142	3.6 ± 0.5
F60.6_pac_satis_cant_tiempo	142	3.5 ± 0.6
F60.7_pac_satis_modo_expl	142	3.6 ± 0.6
F60.8_pac_satis_opciones	142	3.5 ± 0.7
F60.9_pac_satis_modo_prep_hosp	142	3.5 ± 0.6
F60.10_pac_satis_modo_prep_alta	142	3.5 ± 0.6
F60.11_pac_satis_modo_prep_fami	142	3.5 ± 0.6
total	142	39.1 ± 5.5
Dissatisfied with NC (≤32)		12 (8.5)
Satisfied with NC (>32)		130 (91.5)

[truncated: 1 more sheets: Table IJERPH]
